# Supplementary material for: Interpersonal Victimization and Post-Traumatic Stress Among Transgender and Gender Expansive People: A Systematic Review
Source: Int J Environ Res Public Health. 2026 Apr 29;23(5):578. doi: 10.3390/ijerph23050578 (PMC13205732; doi:10.3390/ijerph23050578)
Supplement: Supplementary file 1 [file ijerph-23-00578-s001.zip]

Archive with 1 entries (1 files):
- ijerph-4244164-supplementary.pdf
